# Supplementary material for: Lymphoma Related to the Ventricular System: A Rare Case Report and Systematic Review of Intraventricular Lymphomas
Source: Med Sci (Basel). 2026 Apr 24;14(2):211. doi: 10.3390/medsci14020211 (PMC13214762; doi:10.3390/medsci14020211)
Supplement: Supplementary file 1 [file medsci-14-00211-s001.zip]

Archive with 2 entries (2 files):
- PRISMA_2020_abstract_checklist.pdf
- PRISMA_2020_checklist lymphoma.pdf
